# Supplementary material for: The Aminoacyl-tRNA Synthetase and tRNA Expression Levels Are Deregulated in Cancer and Correlate Independently with Patient Survival
Source: Curr Issues Mol Biol. 2022 Jul 2;44(7):3001–17. doi: 10.3390/cimb44070207 (PMC9324904; doi:10.3390/cimb44070207)
Supplement: Supplementary file 1 [file cimb-44-00207-s001.zip]

Archive with 2 entries (2 files):
- Figures S1-S7_Revised.pdf
- Tables S1-S2-Revised.pdf
